# Supplementary material for: Cross-cultural adaptation and psychometric properties study of Prolonged Grief Disorder Questionnaire (PG-12-R) for caregivers of terminal cancer patients, Thai version
Source: PLoS One. 2026 Jul 15;21(7):e0343917. doi: 10.1371/journal.pone.0343917 (PMC13372141; doi:10.1371/journal.pone.0343917)
Supplement: S1 Dataset — This file contains the codebook, expert ratings for content validity, participant feedback for face validity, and raw data for the validation and test-retest phases. (XLSX) [file pone.0343917.s003.xlsx]

## Sheet: Codebook
1. Sheet: Main study data (n = 165)
Variable Name	Description	Coding / Values
Participant ID	Unique identifier for each participant	1, 2, 3, ..., 165
Gender	Gender of the participant	1 = Male, 2 = Female
Age	Age in years	1 = 18-30 years, 2 = 31-45 years, 3 = 46-60 years, 4 = >60 years
Marital status	Current marital status	1 = Single, 2 = Married, 3 = Divorced/Separated, 4 = Widowed
Education	Highest education level attained	1 = Under elementary school, 2 = Elementary school, 3 = Middle school, 4 = High school/Vocational certificate, 5 = Bachelor's degree/High vocational certificate, 6 = Postgraduate
Relationship	Relationship to the patient	1 = Spouse, 2 = Children, 3 = Grandchild, 4 = Sibling, 5 = Parent, 6 = Friend, 7 = Grandparent, 8 = Other relatives
Care assistance	Having someone to help with caregiving	1 = No, 2 = Yes
Care duration	Duration of caregiving in months	1 = <12 months, 2 = 12-36 months, 3 = >36 months
Intimacy	Perceived level of intimacy with patient	1 = High, 2 = Moderate, 3 = Low
Q1 – Q13	Thai PG-12-R individual items	Likert scale (1 = Not at all to 5 = Overwhelmingly)
PHQ-9	Patient Health Questionnaire-9 total score	Continuous (Sum of items 0–27)
GAD-7	Generalized Anxiety Disorder-7 total score	Continuous (Sum of items 0–21)
ZBI	Zarit Burden Interview total score	Continuous (Sum of items 0–48)
Q2	Duration of illness in months	1 = <12 months, 2 = 12-36 months, 3 = 37-60 months, 4 = >60 months
2. Sheet: Retest (n = 154)
Variable Name	Description	Coding / Values
Participant ID	Unique identifier (Mapped to Main Study)	2, 3, 5, ..., 165
Q1_1 – Q13_1	Scores from the First assessment	Likert scale 1–5
Q1_2 – Q13_2	Scores from the Second assessment (Retest)	Likert scale 1–5
Q2_1 / Q2_2	Duration of illness in months from the First/ Second assessment	1 = <12 months, 2 = 12-36 months, 3 = 37-60 months, 4 = >60 months
3. Sheet: CVI (expert validation)
Variable / Value	Meaning / Label
Expert 1 – 5	Individual rating from each expert for each item
Rating: 1	The item does not measure the defined construct.
Rating: 2	The item requires major revision to measure the construct.
Rating: 3	The item requires minor revision to measure the construct.
Rating: 4	The item accurately measures the defined construct.
4. Sheet: Face validity (pilot test) (n = 30)
Value	Meaning / Label
P1 – P30	Participant ID for Face Validity phase
Yes	The item/questionnaire is clear, relevant, and culturally sensitive.
No	The item/questionnaire requires modification (see Qualitative Feedback).
Ethical Considerations & Data Anonymization:
This dataset has been fully anonymized to protect participant privacy in accordance with PLOS ONE’s data policy. Continuous variables, including 'Age', 'Care duration', and 'Q2 Illness duration', have been converted into categorical groups to prevent indirect identification of participants. The Institutional Review Board (IRB) of the Faculty of Medicine Ramathibodi Hospital, Mahidol University, h…

## Sheet: Main study data
Participant ID	Gender	Age	Marital status	Education	Relationship	Care assistance	Care duration	Intimacy	Q1	Q2	Q3	Q4	Q5	Q6	Q7	Q8	Q9	Q10	Q11	Q12	Q13	PHQ-9	GAD-7	ZBI
1	2	1	1	5	8	2	3	1	1	1	1	4	4	3	1	4	2	4	3	4	2	12	6	8
2	2	2	2	3	8	1	1	2	1	1	4	3	1	1	1	1	1	1	1	1	2	2	0	5
3	1	3	2	6	1	1	3	1	1	3	4	3	3	2	3	1	2	3	1	2	2	10	4	4
4	2	2	2	6	2	1	3	1	1	3	5	3	3	2	1	2	1	1	1	3	2	6	5	11
5	2	1	1	6	2	1	2	1	1	2	5	5	5	5	4	4	2	1	1	1	1	1	6	19
6	2	1	1	6	3	1	2	1	1	2	5	3	1	3	2	4	1	1	1	1	2	4	3	8
7	1	2	2	4	2	1	3	1	1	4	5	1	3	1	1	1	1	1	1	2	2	0	2	10
8	2	3	2	5	4	1	3	1	1	2	2	5	4	1	1	4	4	3	1	4	1	14	8	14
9	2	1	1	5	2	2	3	1	1	2	4	2	4	2	2	2	3	1	2	2	2	4	6	9
10	1	3	2	2	1	2	3	1	1	3	5	1	3	2	3	2	2	1	1	1	2	6	2	2
11	2	2	2	5	2	1	1	1	1	1	3	3	2	1	1	1	1	1	1	1	2	0	1	7
12	2	2	1	6	8	1	3	1	1	1	5	3	4	1	1	3	3	3	2	1	1	2	4	8
13	1	2	2	5	2	2	1	1	1	1	4	4	5	3	3	5	4	4	3	4	1	13	5	8
14	2	2	4	5	2	1	3	1	1	2	3	2	1	1	1	2	1	1	1	1	2	3	1	5
15	2	2	2	5	2	1	3	1	1	4	5	1	1	1	1	1	1	1	1	1	2	1	0	2
16	2	3	2	5	8	2	3	2	1	4	5	1	2	1	1	1	1	1	1	1	2	3	0	0
17	2	4	2	6	1	1	3	1	1	4	5	1	1	1	1	2	1	1	1	1	2	3	0	5
18	2	3	1	6	2	1	3	1	1	4	5	1	2	2	1	2	2	1	1	1	2	1	2	30
19	1	2	2	6	2	2	1	1	1	1	3	5	4	2	1	4	4	2	3	4	2	8	6	16
20	2	3	1	5	2	1	1	1	1	1	5	1	1	1	1	1	1	1	1	1	2	0	0	4
21	1	4	2	5	1	1	2	1	1	2	4	3	3	4	1	4	3	3	1	1	1	4	6	27
22	1	3	2	5	2	1	1	1	1	4	5	3	3	3	3	2	3	2	1	1	2	0	0	4
23	2	1	1	4	2	1	2	1	1	2	4	4	5	3	3	3	3	1	1	1	1	7	0	6
24	2	2	1	5	2	1	3	1	1	1	4	5	2	4	2	4	2	2	3	4	2	10	7	20
25	2	2	2	4	2	1	3	1	1	1	4	3	3	2	3	2	3	1	1	1	2	4	2	10
26	1	4	2	4	5	1	2	1	1	2	5	4	3	4	5	3	4	3	4	3	1	15	8	16
27	2	3	1	3	4	2	1	2	1	2	5	4	3	1	1	4	2	3	1	3	2	6	1	22
28	2	2	1	5	2	1	2	1	1	2	5	2	1	3	3	3	2	1	1	1	2	0	0	8
29	2	3	1	5	2	2	1	1	1	1	3	2	2	1	1	2	1	1	1	1	2	1	0	7
30	2	4	2	4	2	2	2	1	1	2	5	5	5	4	4	4	4	4	4	4	1	24	15	31
31	2	4	1	6	2	2	3	1	1	3	4	1	1	1	1	1	1	1	1	1	2	2	1	0
32	2	3	2	4	2	1	3	1	1	4	5	5	3	4	4	4	2	2	3	3	2	5	8	6
33	1	2	2	6	2	2	1	1	1	1	5	1	1	5	1	3	1	1	1	1	2	1	0	2
34	1	2	1	5	2	1	2	1	1	2	5	2	3	2	1	1	1	1	1	1	2	3	0	4
35	1	2	1	6	2	2	2	1	1	2	5	3	2	1	1	2	2	1	1	1	2	6	5	11
36	2	3	2	4	1	1	2	1	1	2	5	5	5	4	4	4	4	1	3	4	1	5	9	9
37	2	4	2	5	1	1	2	1	1	2	5	1	2	1	1	2	1	1	1	1	2	0	0	4
38	2	3	2	5	2	1	3	1	1	2	4	4	4	4	3	4	4	4	4	4	1	22	17	33
39	2	2	2	6	2	2	2	1	1	3	3	2	2	1	1	2	2	5	5	5	2	6	1	5
40	2	2	2	5	2	1	3	2	1	1	3	5	4	1	1	1	3	2	1	2	2	5	9	32
41	1	1	1	4	2	2	3	1	1	3	4	2	1	2	2	4	1	2	1	1	2	3	2	11
42	2	3	2	5	4	1	1	1	1	1	4	3	3	2	2	3	3	3	2	3	2	11	8	15
43	1	4	2	3	1	2	2	1	1	2	5	1	1	1	1	1	1	1	1	1	2	0	0	0
44	1	4	2	5	1	1	2	1	1	2	4	2	2	2	1	4	2	1	1	2	2	3	4	16
45	2	4	2	3	1	1	2	1	1	2	4	3	3	1	1	1	2	1	1	3	2	1	2	2
46	1	3	2	6	1	1	1	1	1	1	5	1	1	1	1	1	1	1	1	1	2	0	0	3
47	2	3	3	5	3	2	1	1	1	1	3	2	2	2	2	2	2	1	1	1	2	5	1	18
48	2	4	2	6	1	1	1	1	1	1	4	1	1	2	2	1	1	1	1	1	2	2	0	1
49	2	2	2	6	2	1	1	1	1	2	3	4	5	2	2	3	3	1	1	3	2	2	2	10
50	2	2	1	6	2	2	2	1	1	2	5	5	4	3	2	4	4	2	3	2	2	11	10	15
51	2	2	2	3	8	1	1	1	1	1	3	1	1	1	1	2	1	1	1	1	2	0	1	0
52	1	3	2	4	1	1	2	1	1	2	5	2	1	1	1	4	2	1	1	2	2	9	4	10
53	2	3	1	5	2	1	1	3	1	1	5	2	1	1	1	1	1	1	1	1	2	0	0	4
54	2	3	1	6	2	1	3	2	1	4	1	1	2	1	1	1	1	2	1	1	2	7	2	3
55	2	4	2	5	4	2	2	1	1	2	5	1	1	1	1	1	1	1	1	1	2	1	0	0
56	2	2	2	5	2	1	1	1	1	1	4	1	1	1	2	4	1	1	1	1	2	1	1	8
57	2	4	2	4	4	2	3	1	1	4	5	5	5	5	5	5	1	1	5	5	2	12	1	20
58	2	3	2	5	2	1	2	1	1	2	4	3	2	2	3	2	1	3	1	1	2	3	1	3
59	1	4	2	2	1	1	1	1	1	3	5	5	4	4	1	4	2	1	1	2	2	6	2	14
60	2	3	3	6	2	1	1	1	1	1	2	4	4	3	3	3	5	4	3	3	1	9	3	21
61	1	3	2	3	4	1	2	1	1	2	3	1	2	1	1	1	5	1	1	1	2	3	2	14
62	2	4	2	5	1	2	1	1	1	1	2	3	3	2	2	3	4	1	1	1	1	6	0	14
63	2	3	2	5	2	2	2	1	1	2	3	1	1	1	1	2	1	1	1	1	1	3	2	0
64	2	4	1	5	2	2	3	1	1	4	5	3	3	1	1	1	1	1	1	1	2	0	1	9
65	2	2	3	5	2	1	1	1	1	1	3	3	3	2	3	2	4	2	3	3	1	10	13	14
66	2	3	2	5	8	1	3	1	1	2	5	1	2	1	2	1	1	1	1	2	2	3	1	2
67	1	2	2	5	2	2	1	1	1	1	5	4	2	1	2	2	2	1	1	2	2	2	0	8
68	1	2	2	6	2	1	2	1	1	2	5	4	4	2	2	3	3	1	1	1	2	5	3	12
69	1	2	2	2	2	2	2	1	1	2	5	1	1	1	1	1	1	1	1	1	2	0	0	4
70	1	1	1	5	2	1	2	1	1	2	5	1	1	1	5	1	1	1	1	1	2	0	0	8
71	2	3	2	5	3	2	1	2	1	1	2	1	1	1	1	2	1	1	1	1	2	0	4	5
72	1	2	1	6	2	1	1	1	1	1	5	2	1	1	1	1	1	1	1	1	2	2	0	0
73	2	3	2	6	2	1	1	1	1	1	5	3	2	2	2	2	2	1	1	1	2	0	0	0
74	2	3	2	5	4	1	2	1	1	3	3	2	3	2	2	3	3	2	1	1	2	6	6	11
75	1	3	2	6	1	1	2	1	1	2	5	2	2	2	2	3	2	3	1	2	2	4	0	5
76	2	2	2	4	2	2	1	1	1	1	4	1	1	1	1	1	1	1	1	1	2	4	4	0
77	2	4	3	6	4	1	3	1	1	4	5	3	3	1	1	1	1	1	1	1	2	0	1	10
78	2	2	1	5	2	1	2	1	1	2	5	4	3	4	1	3	3	2	1	1	2	6	4	18
79	2	3	2	5	8	1	1	1	1	2	5	1	1	1	1	1	1	1	1	1	2	0	0	6
80	2	4	2	2	1	1	2	1	1	2	5	3	2	1	3	3	1	1	1	1	2	5	0	3
81	2	2	1	5	4	1	2	1	1	2	5	2	1	1	4	3	2	1	1	1	2	4	0	4
82	2	2	1	5	2	2	2	2	1	1	5	4	3	2	2	3	2	2	2	2	1	7	3	29
83	2	3	2	6	1	1	2	1	1	2	5	2	2	1	1	2	2	2	1	2	2	5	0	9
84	2	4	1	5	2	1	3	1	1	4	5	3	2	1	1	1	1	1	1	1	2	1	0	12
85	2	2	2	5	2	1	1	1	1	1	4	1	1	1	1	1	1	1	1	1	2	1	0	2
86	2	3	2	6	2	2	1	1	1	1	5	4	4	2	2	3	3	3	1	2	2	5	6	17
87	2	4	2	2	1	1	2	1	1	2	5	1	1	1	1	1	1	1	1	1	2	2	0	0
88	2	2	2	5	2	1	1	1	1	1	5	4	3	1	1	5	3	3	1	1	2	11	0	20
89	2	2	1	6	2	1	3	1	1	4	4	3	4	1	2	4	2	4	1	1	2	6	13	5
90	2	2	1	5	2	2	3	2	1	3	4	3	2	2	3	2	2	3	1	1	2	7	9	11
91	2	2	1	6	2	1	2	1	1	2	5	3	3	2	3	3	3	3	1	1	2	4	3	13
92	2	4	2	6	2	1	2	1	1	2	3	4	4	2	3	3	3	2	1	2	1	12	6	33
93	1	4	2	5	1	1	2	1	1	2	4	2	3	3	3	2	2	1	1	2	1	0	0	13
94	1	4	2	6	8	2	2	1	1	2	5	3	1	1	2	3	2	1	1	1	2	1	0	10
95	2	4	2	3	1	1	2	1	1	2	5	4	2	2	3	4	3	1	2	2	2	2	3	13
96	1	1	1	5	3	2	1	1	1	1	4	4	1	1	1	1	1	1	1	1	2	1	2	1
97	1	2	1	6	2	2	2	1	1	2	2	3	3	2	3	4	2	1	1	1	2	2	2	14
98	2	4	4	5	4	2	1	1	1	1	5	1	1	1	1	1	1	1	1	1	2	3	6	0
99	2	2	1	6	2	2	1	1	1	1	3	5	4	1	1	1	4	1	1	1	1	7	6	21
100	2	3	3	6	4	2	2	2	1	2	5	1	1	1	1	1	1	1	1	1	2	0	1	7
101	1	2	2	6	1	1	2	1	1	2	5	3	3	3	4	2	1	1	1	1	2	0	0	10
102	1	4	2	6	3	2	3	1	1	4	4	2	2	2	4	3	2	1	1	1	2	0	0	5
103	2	3	2	5	2	1	2	1	1	2	3	3	2	3	3	4	3	3	3	3	2	13	6	18
104	2	3	2	6	2	1	2	1	1	2	1	4	2	1	1	1	2	1	1	1	2	6	4	7
105	2	2	2	3	2	1	2	1	1	2	5	3	1	1	1	4	1	3	1	1	2	16	12	16
106	2	4	1	6	8	2	1	1	1	3	5	1	1	1	1	1	1	1	1	1	2	0	0	8
107	2	3	2	6	2	1	2	1	1	1	4	2	3	3	3	2	3	1	1	1	2	3	3	11
108	1	3	2	6	4	1	1	2	1	1	4	2	2	2	2	2	2	2	2	2	2	1	0	5
109	1	2	2	5	2	2	3	1	1	3	3	2	2	1	1	1	2	1	1	1	2	5	0	5
110	2	4	2	2	1	1	1	1	1	1	4	3	2	3	3	2	2	1	2	3	2	5	2	16
111	2	4	2	5	1	1	1	1	1	1	5	1	1	1	2	1	1	1	1	1	2	1	0	0
112	2	4	2	5	1	1	3	1	1	3	5	1	1	1	1	1	2	1	1	1	2	6	0	10
113	2	3	2	6	2	1	3	1	1	3	3	2	2	2	2	3	3	3	3	3	2	2	5	10
114	1	2	2	3	2	1	2	1	1	2	3	2	1	1	5	2	1	1	1	2	2	1	0	1
115	2	2	2	4	8	1	2	2	1	2	5	3	1	1	1	2	1	2	1	1	2	1	0	5
116	2	2	2	6	2	2	1	1	1	1	4	3	1	1	1	2	2	1	1	1	2	2	0	5
117	2	3	2	4	3	1	3	1	1	3	5	3	1	1	1	2	1	1	1	1	2	1	1	3
118	2	3	1	6	2	2	1	1	1	1	5	4	4	3	1	1	4	3	3	1	2	13	8	26
119	2	4	1	6	4	1	2	1	1	2	4	1	1	3	3	4	3	3	3	2	2	3	5	6
120	2	2	1	5	2	2	1	2	1	2	4	2	2	2	2	1	1	3	1	3	2	7	13	9
121	2	1	1	5	8	2	3	2	1	3	5	3	3	1	1	1	4	1	1	1	2	3	2	5
122	1	3	2	5	2	1	1	1	1	1	5	3	5	4	1	5	5	1	5	5	2	9	7	26
123	2	1	2	2	3	1	2	1	1	2	5	4	1	2	1	4	3	1	2	2	2	7	7	13
124	2	3	2	2	8	2	1	1	1	1	4	3	1	4	3	1	1	1	1	1	2	1	0	0
125	2	3	2	6	2	2	3	1	1	2	5	2	2	1	1	1	1	2	1	1	2	2	0	9
126	1	3	3	5	1	1	2	1	1	2	4	2	1	1	2	3	1	1	1	1	2	1	0	8
127	2	3	2	5	2	2	3	1	1	4	3	1	1	1	1	1	1	1	1	1	2	0	3	7
128	2	2	1	5	2	2	3	1	1	4	4	3	2	1	2	3	3	1	1	2	2	6	5	18
129	2	4	2	6	2	1	1	1	1	1	5	1	1	1	1	1	1	1	1	1	2	3	1	4
130	1	1	1	5	2	2	2	1	1	2	5	1	1	1	1	1	1	1	1	1	2	0	0	0
131	2	3	2	2	5	1	3	1	1	3	5	2	1	1	1	5	3	1	1	2	2	9	1	8
132	2	1	1	4	2	2	3	1	1	3	5	4	3	4	4	5	5	3	2	2	2	11	6	11
133	2	2	2	5	8	2	1	1	1	1	5	4	1	3	3	3	2	2	1	1	2	1	1	0
134	2	3	2	6	2	2	1	1	1	1	4	3	4	3	3	2	2	2	2	2	2	6	4	8
135	2	2	2	5	2	2	3	1	1	4	5	2	1	4	1	4	1	2	1	2	2	5	1	6
136	2	2	1	6	2	1	3	1	1	3	5	4	3	1	1	4	1	1	1	1	2	14	12	18
137	1	2	2	5	2	1	3	1	1	4	5	4	3	4	4	4	5	4	1	2	2	13	9	6
138	1	3	1	5	2	1	3	1	1	3	5	5	3	3	4	5	4	3	2	3	1	14	13	21
139	2	4	2	5	1	2	2	1	1	2	5	2	1	1	1	1	1	1	1	1	2	0	0	0
140	2	2	2	6	2	1	3	1	1	4	5	4	3	4	4	4	3	1	1	1	2	9	6	6
141	2	2	2	5	2	1	2	1	1	2	3	4	1	1	1	3	3	2	1	1	2	13	3	13
142	2	3	2	5	2	2	1	1	1	1	3	2	1	1	1	2	1	1	1	1	2	1	0	0
143	1	4	2	2	1	1	3	1	1	4	3	1	1	5	1	1	1	1	1	1	2	0	0	0
144	2	3	1	5	2	2	3	1	1	4	5	4	1	5	5	3	1	1	1	1	2	3	1	0
145	2	3	2	5	2	2	1	1	1	1	5	1	1	1	1	1	1	1	1	1	2	0	1	1
146	2	3	2	5	2	2	3	1	1	4	5	1	1	1	1	1	1	1	1	1	2	1	1	7
147	1	4	2	6	1	2	1	1	1	1	5	1	3	1	1	3	3	1	1	1	2	1	2	14
148	1	3	1	4	2	2	2	1	1	2	5	5	2	1	1	2	2	2	2	1	2	3	3	15
149	1	4	2	6	1	1	2	1	1	2	5	2	1	1	1	1	1	1	1	1	2	1	1	1
150	1	3	1	6	2	2	3	1	1	4	5	3	1	3	1	1	2	1	1	1	2	2	0	3
151	1	2	1	5	3	1	2	1	1	2	4	2	1	1	1	1	2	1	1	1	2	1	2	4
152	2	3	2	5	2	2	2	1	1	2	5	1	1	1	1	1	1	1	1	1	2	1	2	2
153	2	3	2	4	1	1	2	1	1	2	4	3	1	1	1	2	4	1	1	1	2	1	0	0
154	1	3	2	4	2	2	2	1	1	2	5	5	2	3	1	2	2	2	2	2	2	4	6	17
155	2	3	2	4	2	2	3	1	1	3	5	3	3	1	1	3	3	2	1	1	2	0	0	2
156	2	4	2	5	5	1	2	1	1	2	5	1	1	1	1	1	1	1	1	1	2	0	0	0
157	2	2	1	6	2	1	1	1	1	1	4	3	1	3	2	4	1	2	3	3	2	8	12	10
158	1	2	2	5	8	2	1	1	1	1	3	4	2	4	3	2	1	1	1	1	2	2	0	10
159	2	3	1	5	4	1	2	1	1	2	5	1	1	1	1	3	1	1	1	1	2	5	0	8
160	1	2	2	4	1	1	2	1	1	2	5	1	1	1	1	1	1	1	1	1	2	0	1	6
161	2	3	2	3	1	1	2	1	1	2	5	4	4	4	3	4	2	1	2	3	2	3	6	4
162	2	2	2	5	2	2	2	1	1	2	3	3	4	1	3	4	3	3	1	3	1	8	6	10
163	2	1	2	6	2	2	3	1	1	3	5	3	2	3	2	3	2	1	1	1	2	10	4	7
164	2	4	2	6	2	1	2	1	1	2	5	3	3	3	5	3	4	1	1	1	2	7	0	6
165	1	4	2	5	8	1	2	1	1	2	2	4	2	2	2	4	2	2	2	3	2	8	0	0

## Sheet: Retest
Participant ID	Q1_1	Q2_1	Q3_1	Q4_1	Q5_1	Q6_1	Q7_1	Q8_1	Q9_1	Q10_1	Q11_1	Q12_1	Q13_1	Q1_2	Q2_2	Q3_2	Q4_2	Q5_2	Q6_2	Q7_2	Q8_2	Q9_2	Q10_2	Q11_2	Q12_2	Q13_2
2	1	1	4	3	1	1	1	1	1	1	1	1	2	1	1	4	2	1	1	1	1	1	1	1	1	2
3	1	3	4	3	3	2	3	1	2	3	1	2	2	1	3	5	4	4	4	4	4	3	3	1	3	2
5	1	2	5	5	5	5	4	4	2	1	1	1	2	1	2	5	4	4	4	3	3	4	3	4	3	1
6	1	2	5	3	1	3	2	4	1	1	1	1	2	1	2	5	3	1	2	2	5	1	1	1	2	2
8	1	2	2	5	4	1	1	4	4	3	1	4	1	1	2	1	5	2	1	1	3	2	5	1	1	2
9	1	2	4	2	4	2	2	2	3	1	2	2	2	1	2	2	3	3	1	1	2	2	1	1	2	2
10	1	3	5	1	3	2	3	2	2	1	1	1	2	1	2	4	1	2	1	2	2	1	1	1	1	2
11	1	1	3	3	2	1	1	1	1	1	1	1	1	1	1	4	1	1	1	1	1	1	1	1	1	2
12	1	1	5	3	4	1	1	3	3	3	2	1	2	1	1	4	2	2	1	1	2	4	1	1	1	1
13	1	1	4	4	5	3	3	5	4	4	3	4	2	1	1	5	4	3	4	3	4	3	3	4	4	2
14	1	2	3	2	1	1	1	2	1	1	1	1	2	1	2	3	3	2	2	2	3	2	2	1	2	2
15	1	4	5	1	1	1	1	1	1	1	1	1	1	1	4	5	1	1	1	1	1	1	1	1	1	2
16	1	4	5	1	2	1	1	1	1	1	1	1	1	1	4	5	1	1	2	1	3	1	1	1	1	2
17	1	4	5	1	1	1	1	2	1	1	1	1	2	1	4	5	1	1	2	2	1	1	1	1	1	2
18	1	4	5	1	2	2	1	2	2	1	1	1	2	1	4	5	1	1	1	1	1	1	1	1	1	2
19	1	1	3	5	4	2	1	4	4	2	3	4	2	1	1	2	4	3	3	3	3	4	2	2	3	2
20	1	1	5	1	1	1	1	1	1	1	1	1	2	1	2	5	1	1	1	1	1	1	1	1	1	2
21	1	2	4	3	3	4	1	4	3	3	1	1	2	1	2	5	3	2	2	2	3	3	1	1	2	1
22	1	4	5	3	3	3	3	2	3	2	1	1	2	1	2	5	2	2	1	1	1	1	1	1	1	2
23	1	2	4	4	5	3	3	3	3	1	1	1	2	1	2	4	4	5	3	3	3	3	1	1	1	1
24	1	1	4	5	2	4	2	4	2	2	3	4	1	1	1	4	5	2	4	2	4	2	2	3	4	2
25	1	1	4	3	3	2	3	2	3	1	1	1	2	1	1	4	2	2	3	2	2	2	2	2	1	2
26	1	2	5	4	3	4	5	3	4	3	4	3	1	1	2	5	3	4	5	4	4	3	4	4	3	2
27	1	2	5	4	3	1	1	4	2	3	1	3	2	1	2	5	4	3	1	1	4	2	3	1	3	2
28	1	2	5	2	1	3	3	3	2	1	1	1	2	1	2	5	2	1	3	2	3	3	1	1	1	2
29	1	1	3	2	2	1	1	2	1	1	1	1	1	1	1	3	1	2	1	1	1	1	1	1	1	2
30	1	2	5	5	5	4	4	4	4	4	4	4	2	1	2	4	4	3	4	3	5	3	3	3	4	1
31	1	3	4	1	1	1	1	1	1	1	1	1	2	1	4	1	1	1	1	1	1	1	1	1	1	2
32	1	4	5	5	3	4	4	4	2	2	3	3	2	1	1	5	1	2	2	1	1	1	1	2	1	2
33	1	1	5	1	1	5	1	3	1	1	1	1	1	1	1	5	1	1	5	1	3	1	1	1	1	2
34	1	2	5	2	3	2	1	1	1	1	1	1	2	1	2	5	1	1	2	1	1	1	1	1	1	2
35	1	2	5	3	2	1	1	2	2	1	1	1	2	1	3	5	2	1	2	1	1	3	1	1	1	2
36	1	2	5	5	5	4	4	4	4	1	3	4	2	1	2	4	4	4	4	2	3	4	1	2	4	1
37	1	2	5	1	2	1	1	2	1	1	1	1	2	1	2	5	1	1	1	1	1	1	1	1	1	2
38	1	2	4	4	4	4	3	4	4	4	4	4	2	1	4	3	3	3	3	2	3	3	3	2	3	1
40	1	1	3	5	4	1	1	1	3	2	1	2	1	1	1	3	4	4	2	2	2	4	2	1	2	2
41	1	3	4	2	1	2	2	4	1	2	1	1	2	1	3	4	3	2	4	2	3	2	2	2	2	2
42	1	1	4	3	3	2	2	3	3	3	2	3	1	1	1	4	4	4	4	3	3	4	3	2	4	1
43	1	2	5	1	1	1	1	1	1	1	1	1	2	1	2	5	1	1	1	1	1	1	1	1	1	2
44	1	2	4	2	2	2	1	4	2	1	1	2	2	1	2	4	1	1	1	1	2	2	1	1	1	2
45	1	2	4	3	3	1	1	1	2	1	1	3	2	1	2	4	1	2	1	1	1	2	1	1	1	2
46	1	1	5	1	1	1	1	1	1	1	1	1	2	1	1	4	2	1	1	1	2	1	1	1	1	2
47	1	1	3	2	2	2	2	2	2	1	1	1	2	1	1	3	2	3	2	2	2	2	2	2	2	2
48	1	1	4	1	1	2	2	1	1	1	1	1	2	1	1	3	1	1	1	3	1	1	1	1	1	2
49	1	2	3	4	5	2	2	3	3	1	1	3	2	1	2	4	3	2	2	1	4	3	1	1	2	2
50	1	2	5	5	4	3	2	4	4	2	3	2	2	1	2	5	4	3	3	2	3	3	2	3	1	2
51	1	1	3	1	1	1	1	2	1	1	1	1	2	1	1	3	1	1	1	1	1	1	1	1	1	2
52	1	2	5	2	1	1	1	4	2	1	1	2	2	1	2	5	2	1	1	1	4	2	1	1	2	2
53	1	1	5	2	1	1	1	1	1	1	1	1	2	1	2	5	1	1	1	1	1	1	1	1	1	2
54	1	4	1	1	2	1	1	1	1	2	1	1	2	1	4	1	1	1	1	1	1	1	2	1	1	2
55	1	2	5	1	1	1	1	1	1	1	1	1	2	1	2	5	1	1	1	1	1	1	1	1	1	2
56	1	1	4	1	1	1	2	4	1	1	1	1	2	1	1	4	1	1	1	2	2	1	1	1	1	2
57	1	4	5	5	5	5	5	5	1	1	5	5	2	1	4	1	1	1	3	3	2	1	1	1	1	2
58	1	2	4	3	2	2	3	2	1	3	1	1	2	1	2	3	1	1	1	1	1	1	1	1	1	2
60	1	1	2	4	4	3	3	3	5	4	3	3	2	1	1	4	3	3	2	3	2	4	2	2	3	2
61	1	2	3	1	2	1	1	1	5	1	1	1	2	1	2	3	4	3	3	3	3	3	3	3	3	1
63	1	2	3	1	1	1	1	2	1	1	1	1	2	1	2	5	2	1	1	1	2	1	1	1	1	2
64	1	4	5	3	3	1	1	1	1	1	1	1	2	1	4	5	3	3	1	1	1	1	1	1	1	2
65	1	1	3	3	3	2	3	2	4	2	3	3	2	1	1	4	2	3	1	2	2	3	3	3	3	2
66	1	2	5	1	2	1	2	1	1	1	1	2	1	1	2	5	1	2	1	2	1	1	1	1	2	2
67	1	1	5	4	2	1	2	2	2	1	1	2	2	1	1	5	2	2	2	1	2	2	1	1	2	2
68	1	2	5	4	4	2	2	3	3	1	1	1	1	1	2	5	3	3	2	2	3	3	1	1	1	2
69	1	2	5	1	1	1	1	1	1	1	1	1	1	1	2	5	3	3	3	3	1	1	1	1	1	2
70	1	2	5	1	1	1	5	1	1	1	1	1	2	1	2	5	1	1	1	5	1	1	1	1	1	2
71	1	1	2	1	1	1	1	2	1	1	1	1	1	1	1	2	1	2	1	1	1	1	1	1	1	2
72	1	1	5	2	1	1	1	1	1	1	1	1	2	1	1	5	2	1	1	3	1	2	1	1	1	1
73	1	1	5	3	2	2	2	2	2	1	1	1	2	1	2	5	2	2	2	2	1	1	1	1	1	2
74	1	3	3	2	3	2	2	3	3	2	1	1	2	1	3	2	3	3	1	3	3	3	2	2	3	2
75	1	2	5	2	2	2	2	3	2	3	1	2	2	1	2	4	2	2	2	2	3	2	2	2	2	2
76	1	1	4	1	1	1	1	1	1	1	1	1	2	1	1	4	1	1	1	1	1	1	1	1	1	2
77	1	4	5	3	3	1	1	1	1	1	1	1	2	1	4	5	3	3	1	1	1	1	1	1	1	2
78	1	2	5	4	3	4	1	3	3	2	1	1	2	1	2	5	3	4	4	1	2	2	2	2	1	2
79	1	2	5	1	1	1	1	1	1	1	1	1	2	1	2	5	1	1	1	1	1	1	1	1	1	2
80	1	2	5	3	2	1	3	3	1	1	1	1	2	1	2	3	3	2	2	2	2	1	1	1	2	2
81	1	2	5	2	1	1	4	3	2	1	1	1	2	1	2	5	2	1	1	4	3	2	1	1	1	2
82	1	1	5	4	3	2	2	3	2	2	2	2	2	1	1	5	4	3	2	2	3	2	2	2	2	1
83	1	2	5	2	2	1	1	2	2	2	1	2	2	1	2	5	4	4	3	4	3	3	3	3	4	1
84	1	4	5	3	2	1	1	1	1	1	1	1	2	1	4	5	4	2	5	2	1	1	1	1	1	2
85	1	1	4	1	1	1	1	1	1	1	1	1	2	1	1	5	1	1	1	1	1	1	1	1	1	2
86	1	1	5	4	4	2	2	3	3	3	1	2	2	1	1	5	4	4	2	2	3	3	3	1	2	2
87	1	2	5	1	1	1	1	1	1	1	1	1	2	1	2	5	1	1	1	1	1	1	1	1	1	2
88	1	1	5	4	3	1	1	5	3	3	1	1	1	1	1	5	4	2	2	1	5	2	3	1	1	2
89	1	4	4	3	4	1	2	4	2	4	1	1	2	1	4	4	3	4	1	2	4	2	4	1	1	2
90	1	3	4	3	2	2	3	2	2	3	1	1	2	1	3	4	3	2	2	3	2	2	3	1	1	2
91	1	2	5	3	3	2	3	3	3	3	1	1	2	1	2	5	3	3	2	3	3	3	3	1	1	2
92	1	2	3	4	4	2	3	3	3	2	1	2	2	1	2	5	4	3	2	4	4	3	2	2	1	2
93	1	2	4	2	3	3	3	2	2	1	1	2	2	1	2	4	2	3	3	3	2	2	1	1	2	1
94	1	2	5	3	1	1	2	3	2	1	1	1	2	1	2	3	2	1	1	1	1	1	1	1	1	2
95	1	2	5	4	2	2	3	4	3	1	2	2	2	1	2	5	4	2	2	3	4	3	1	2	2	2
96	1	1	4	4	1	1	1	1	1	1	1	1	2	1	1	4	4	1	1	1	1	1	1	1	1	2
97	1	2	2	3	3	2	3	4	2	1	1	1	2	1	2	1	1	1	1	1	1	2	1	1	1	2
98	1	1	5	1	1	1	1	1	1	1	1	1	1	1	1	5	1	1	1	1	1	1	1	1	1	2
99	1	1	3	5	4	1	1	1	4	1	1	1	1	1	1	3	5	4	1	1	1	4	1	1	1	1
100	1	2	5	1	1	1	1	1	1	1	1	1	2	1	2	5	1	1	1	1	1	1	1	1	1	2
101	1	2	5	3	3	3	4	2	1	1	1	1	2	1	2	5	3	3	3	4	2	1	1	1	1	2
102	1	4	4	2	2	2	4	3	2	1	1	1	2	1	4	4	2	2	2	4	3	2	1	1	1	2
103	1	2	3	3	2	3	3	4	3	3	3	3	2	1	2	3	2	2	3	2	2	2	2	2	2	2
104	1	2	1	4	2	1	1	1	2	1	1	1	2	1	2	1	4	2	1	1	1	2	1	1	1	2
105	1	2	5	3	1	1	1	4	1	3	1	1	1	1	2	5	3	1	1	1	4	1	3	1	1	2
106	1	3	5	1	1	1	1	1	1	1	1	1	2	1	3	5	1	1	1	1	1	1	1	1	1	2
107	1	1	4	2	3	3	3	2	3	1	1	1	2	1	2	4	2	2	2	3	1	2	1	1	1	2
108	1	1	4	2	2	2	2	2	2	2	2	2	2	1	1	3	2	1	1	1	1	1	1	1	1	2
109	1	3	3	2	2	1	1	1	2	1	1	1	2	1	3	3	2	1	1	1	1	1	1	1	1	2
110	1	1	4	3	2	3	3	2	2	1	2	3	2	1	1	4	3	2	3	1	2	3	1	2	3	2
111	1	1	5	1	1	1	2	1	1	1	1	1	2	1	1	5	1	1	1	2	1	1	1	1	1	2
112	1	3	5	1	1	1	1	1	2	1	1	1	2	1	3	5	1	1	1	1	1	2	1	1	1	2
113	1	3	3	2	2	2	2	3	3	3	3	3	2	1	3	3	2	2	2	2	3	3	3	3	3	2
114	1	2	3	2	1	1	5	2	1	1	1	2	2	1	2	3	2	1	1	5	2	1	1	1	2	2
115	1	2	5	3	1	1	1	2	1	2	1	1	2	1	2	4	2	1	1	1	2	1	1	1	1	2
116	1	1	4	3	1	1	1	2	2	1	1	1	2	1	1	4	3	1	1	1	2	2	1	1	1	2
117	1	3	5	3	1	1	1	2	1	1	1	1	2	1	3	5	3	1	1	1	2	1	1	1	1	2
118	1	1	5	4	4	3	1	1	4	3	3	1	2	1	1	5	4	4	3	1	1	4	3	3	1	2
119	1	2	4	1	1	3	3	4	3	3	3	2	2	1	2	3	2	2	3	3	3	2	2	1	1	2
120	1	2	4	2	2	2	2	1	1	3	1	3	2	1	2	4	3	2	3	2	2	2	2	2	2	2
122	1	1	5	3	5	4	1	5	5	1	5	5	2	1	1	4	3	2	3	2	3	3	2	3	3	2
123	1	2	5	4	1	2	1	4	3	1	2	2	2	1	2	5	4	2	1	2	2	3	2	1	1	2
124	1	1	4	3	1	4	3	1	1	1	1	1	2	1	1	5	1	2	1	1	3	1	1	1	1	2
125	1	2	5	2	2	1	1	1	1	2	1	1	2	1	2	5	2	2	1	1	1	1	2	1	1	2
126	1	2	4	2	1	1	2	3	1	1	1	1	2	1	2	4	2	1	1	2	3	1	1	1	1	2
127	1	4	3	1	1	1	1	1	1	1	1	1	2	1	4	3	1	1	1	1	1	1	1	1	1	2
128	1	4	4	3	2	1	2	3	3	1	1	2	2	1	1	4	3	1	2	3	2	2	2	2	2	2
129	1	1	5	1	1	1	1	1	1	1	1	1	2	1	1	5	1	1	1	1	1	1	1	1	1	2
130	1	2	5	1	1	1	1	1	1	1	1	1	2	1	2	5	1	1	1	1	1	1	1	1	1	2
131	1	3	5	2	1	1	1	5	3	1	1	2	2	1	3	5	2	1	1	1	5	3	1	1	2	2
132	1	3	5	4	3	4	4	5	5	3	2	2	2	1	3	5	4	3	4	4	5	5	3	2	2	2
135	1	4	5	2	1	4	1	4	1	2	1	2	2	1	4	5	2	1	4	1	4	1	2	1	2	2
136	1	3	5	4	3	1	1	4	1	1	1	1	2	1	3	5	4	3	1	1	4	1	1	1	1	2
137	1	4	5	4	3	4	4	4	5	4	1	2	2	1	4	5	4	3	4	4	4	5	4	1	2	2
138	1	3	5	5	3	3	4	5	4	3	2	3	2	1	1	5	5	4	4	3	3	4	4	3	3	2
139	1	2	5	2	1	1	1	1	1	1	1	1	2	1	2	5	2	1	1	2	5	1	1	1	1	2
140	1	4	5	4	3	4	4	4	3	1	1	1	2	1	4	5	4	3	4	4	4	3	1	1	1	2
141	1	2	3	4	1	1	1	3	3	2	1	1	2	1	2	3	4	2	1	2	3	4	4	1	1	1
142	1	1	3	2	1	1	1	2	1	1	1	1	2	1	1	2	2	1	1	1	2	2	1	1	1	2
143	1	4	3	1	1	5	1	1	1	1	1	1	2	1	4	5	1	1	1	5	1	1	1	1	2	2
144	1	4	5	4	1	5	5	3	1	1	1	1	2	1	4	4	1	1	1	4	1	1	1	1	1	2
145	1	1	5	1	1	1	1	1	1	1	1	1	2	1	1	5	1	1	1	1	1	1	1	1	1	2
146	1	4	5	1	1	1	1	1	1	1	1	1	2	1	4	5	1	1	1	1	1	1	1	1	1	2
147	1	1	5	1	3	1	1	3	3	1	1	1	1	1	1	5	1	3	1	1	3	3	1	1	1	2
148	1	2	5	5	2	1	1	2	2	2	2	1	2	1	2	5	5	2	1	1	2	2	2	2	1	2
149	1	2	5	2	1	1	1	1	1	1	1	1	2	1	2	5	2	1	1	1	1	1	1	1	1	2
150	1	4	5	3	1	3	1	1	2	1	1	1	2	1	4	5	3	1	3	1	1	2	1	1	1	2
151	1	2	4	2	1	1	1	1	2	1	1	1	2	1	2	4	2	1	1	1	1	2	1	1	1	2
152	1	2	5	1	1	1	1	1	1	1	1	1	2	1	2	5	1	1	1	1	1	1	1	1	1	2
153	1	2	4	3	1	1	1	2	4	1	1	1	2	1	2	4	3	1	1	1	2	4	1	1	1	2
154	1	2	5	5	2	3	1	2	2	2	2	2	2	1	2	5	5	2	3	1	2	2	2	2	2	2
155	1	3	5	3	3	1	1	3	3	2	1	1	2	1	3	5	3	3	1	1	3	3	2	1	1	2
156	1	2	5	1	1	1	1	1	1	1	1	1	2	1	2	5	1	1	1	1	1	1	1	1	1	2
157	1	1	4	3	1	3	2	4	1	2	3	3	2	1	1	4	3	1	3	2	4	1	2	3	3	2
158	1	1	3	4	2	4	3	2	1	1	1	1	2	1	1	3	4	2	4	3	2	1	1	1	1	2
159	1	2	5	1	1	1	1	3	1	1	1	1	2	1	2	5	1	1	1	1	1	1	1	1	1	2
160	1	2	5	1	1	1	1	1	1	1	1	1	2	1	2	5	1	1	1	1	1	1	1	1	1	2
163	1	3	5	3	2	3	2	3	2	1	1	1	2	1	3	5	3	2	3	2	3	2	1	1	1	2
164	1	2	5	3	3	3	5	3	4	1	1	1	2	1	2	5	3	3	3	5	3	4	1	1	1	2
165	1	2	2	4	2	2	2	4	2	2	2	3	2	1	2	2	4	2	2	2	4	2	2	2	3	2

## Sheet: CVI
Item	Expert Ratings					Comments/Action Taken
	Expert 1	Expert 2	Expert 3	Expert 4	Expert 5
Q1	3	4	4	3	4
Q2	4	4	4	3	4
Q3	4	4	4	3	4
Q4	3	4	3	2	4	Experts noted that the initial Thai translation ('khit-mak') carried a connotation of 'worry' or 'anxiety,' whereas the original item intends to measure 'cognitive preoccupation' or 'intrusive thoughts.' To ensure semantic equivalence, the wording was revised to 'thinking only about' ('khit-tueng-tae-rueang') to accurately reflect the state of being preoccupied with the illness rather than just w…
Q5	4	4	3	4	4
Q6	3	4	4	3	4
Q7	4	4	4	3	4
Q8	4	4	4	3	4
Q9	4	4	4	3	4
Q10	4	4	4	4	4
Q11	4	4	4	3	4
Q12	4	4	4	4	4
Q13	4	4	4	4	4

## Sheet: Face validity
Participant ID	Clarity and Understandability	Relevance to Thai Anticipatory Grief Context	Cultural Relevance and Sensitivity	Qualitative Feedback / Comments	Action Taken
P1	Yes	Yes	Yes
P2	Yes	Yes	Yes	Commented that the term 'yearning' (hoi-ha) in Item Q3 was unclear and felt inappropriate. Suggested removing it.	Removed the term 'yearning' (hoi-ha) from the final wording.
P3	No	No	No	Suggested using 'expect' (khad-wang) or 'desire' (prat-thana) in Item Q3 instead of 'yearning'.	Adjusted wording to focus on 'desire' (prat-thana).
P4	Yes	Yes	Yes
P5	Yes	Yes	Yes
P6	Yes	Yes	Yes
P7	Yes	Yes	Yes
P8	Yes	Yes	Yes
P9	No	Yes	Yes	Found vocabulary slightly difficult. Suggested replacing 'yearning' with 'want/need' (tong-kan) in Item Q3.	Replaced 'yearning' with simpler vocabulary.
P10	Yes	No	Yes	Noted that Item Q3 felt unrealistic given the terminal cancer diagnosis. Also suggested adding questions about the duration of illness awareness.	No wording change for this specific comment, but item was flagged.
P11	No	Yes	Yes	No comments.
P12	No	Yes	No	No comments.
P13	Yes	Yes	Yes
P14	Yes	Yes	Yes
P15	Yes	Yes	Yes
P16	No	Yes	Yes	No comments.
P17	No	Yes	Yes	No comments.
P18	Yes	Yes	Yes
P19	Yes	No	Yes	No comments.
P20	Yes	Yes	Yes
P21	Yes	Yes	Yes
P22	Yes	Yes	Yes
P23	Yes	Yes	Yes
P24	Yes	Yes	Yes
P25	Yes	Yes	Yes
P26	Yes	Yes	Yes	Recommended specifically removing the word 'yearning' (hoi-ha) from Item Q3.	Removed the word 'yearning' as suggested.
P27	No	Yes	Yes	Suggested specific wording changes for better flow: 1) Replace 'yearning' (hoi-ha) with 'want/need' in Item Q3. 2) Replace 'died away' (tai-jak) with 'missing' (khad-hai) in Item Q5. 3) Remove the phrase 'come back/re-' (klap-ma) from Item Q9.	1) Item Q3: Removed 'yearning'. 2) Item Q5: Changed 'died away' to 'missing'. 3) Item Q9: Removed 'come back/re-' to simplify the phrasing to 'trouble engaging in life'.
P28	Yes	Yes	Yes
P29	Yes	Yes	Yes
P30	Yes	Yes	Yes
